# Supplementary material for: Varicella‐zoster virus infection and primary membranous nephropathy: a Mendelian randomization study
Source: Sci Rep. 2023 Nov 6;13:19212. doi: 10.1038/s41598-023-46517-x (PMC10628161; doi:10.1038/s41598-023-46517-x)
Supplement: Supplementary file 2 — Supplementary Table 1. [file 41598_2023_46517_MOESM2_ESM.xls]

## Sheet: S1
Supplementary tale 1: detailed information of the datasets used in the MR analysis
Phenotype	ncase	ncontrol	PMID
chickenpox	107769	15982	28928442
shingles	16711	118152	28928442
primary MN	2150	5892	32231244

## Sheet: s2
Supplementary tale 2: IVs used in analyzing the causal effect of chickenpox on primary MN.
	SNP	effect_allele.exposure	other_allele.exposure	effect_allele.outcome	other_allele.outcome	beta.exposure	beta.outcome	eaf.exposure	F-statistics	eaf.outcome	remove	palindromic	ambiguous	id.outcome	chr	pos	se.outcome	samplesize.exposure	samplesize.outcome	pval.outcome	outcome	originalname.outcome	outcome.deprecated	mr_keep.outcome	data_source.outcome	pval.exposure	se.exposure	exposure	mr_keep.exposure	pval_origin.exposure	id.exposure	data_source.exposure	action	mr_keep
1	rs10947050	T	C	T	C	-0.0904	-0.1281	0.832	42.54	NA	FALSE	FALSE	FALSE	ebi-a-GCST010005	6	30040291	0.048	7979	7979	0.00765103	Membranous nephropathy || id:ebi-a-GCST010005	Membranous nephropathy	Membranous nephropathy || ||	TRUE	igd	1.08e-10	0.0139	chicken_pox	TRUE	reported	NzFj5m	textfile	2	TRUE
2	rs9266089	G	A	G	A	0.1174	0.1358	0.3121	42.3	NA	FALSE	FALSE	FALSE	ebi-a-GCST010005	6	31320509	0.0613	7979	7979	0.0268497	Membranous nephropathy || id:ebi-a-GCST010005	Membranous nephropathy	Membranous nephropathy || ||	TRUE	igd	1e-10	0.018	chicken_pox	TRUE	reported	NzFj5m	textfile	2	TRUE

## Sheet: s3
Supplementary tale 3: IVs used in analyzing the causal effect of shingles on primary MN.
	SNP	effect_allele.exposure	other_allele.exposure	effect_allele.outcome	other_allele.outcome	beta.outcome	eaf.exposure	beta.exposure	se.exposure	F-statistics	eaf.outcome	remove	palindromic	ambiguous	id.outcome	chr	pos	se.outcome	samplesize.exposure	samplesize.outcome	pval.outcome	outcome	originalname.outcome	outcome.deprecated	mr_keep.outcome	data_source.outcome	proxy.outcome	target_snp.outcome	proxy_snp.outcome	target_a1.outcome	target_a2.outcome	proxy_a1.outcome	proxy_a2.outcome	pval.exposure	se.exposure	exposure	mr_keep.exposure	pval_origin.exposure	id.exposure	data_source.exposure	action	mr_keep
1	rs114684640	T	C	T	C	-0.1862	0.958	-0.1888	0.0312	36.61	NA	FALSE	FALSE	FALSE	ebi-a-GCST010005	6	31469468	0.1061	134863	7979	0.0792994	Membranous nephropathy || id:ebi-a-GCST010005	Membranous nephropathy	Membranous nephropathy || ||	TRUE	igd	NA	NA	NA	NA	NA	NA	NA	6.22e-10	0.0312	shingles	TRUE	reported	xxUXGh	textfile	2	TRUE
2	rs12528017	C	A	C	A	-0.222	0.956	0.17	0.0239	50.59	NA	FALSE	FALSE	FALSE	ebi-a-GCST010005	6	29544551	0.0887	134863	7979	0.0122899	Membranous nephropathy || id:ebi-a-GCST010005	Membranous nephropathy	Membranous nephropathy || ||	TRUE	igd	NA	NA	NA	NA	NA	NA	NA	2.31e-12	0.0239	shingles	TRUE	reported	xxUXGh	textfile	2	TRUE
3	rs2023471	C	A	C	A	0.1537	0.539	0.0689	0.0123	31.37	NA	FALSE	FALSE	FALSE	ebi-a-GCST010005	6	30076069	0.0421	134863	7979	0.000262198	Membranous nephropathy || id:ebi-a-GCST010005	Membranous nephropathy	Membranous nephropathy || ||	TRUE	igd	NA	NA	NA	NA	NA	NA	NA	2.09e-08	0.0123	shingles	TRUE	reported	xxUXGh	textfile	2	TRUE
4	rs2523591	G	A	G	A	0.2504	0.5683	0.1344	0.0124	117.46	NA	FALSE	FALSE	FALSE	ebi-a-GCST010005	6	31326960	0.0436	134863	7979	9.23e-09	Membranous nephropathy || id:ebi-a-GCST010005	Membranous nephropathy	Membranous nephropathy || ||	TRUE	igd	NA	NA	NA	NA	NA	NA	NA	1.74e-27	0.0124	shingles	TRUE	reported	xxUXGh	textfile	2	TRUE
5	rs2523815	G	A	G	A	-0.1142	0.623	-0.1261	0.013	94.08	NA	FALSE	FALSE	FALSE	ebi-a-GCST010005	6	29840243	0.0443	134863	7979	0.00989396	Membranous nephropathy || id:ebi-a-GCST010005	Membranous nephropathy	Membranous nephropathy || ||	TRUE	igd	NA	NA	NA	NA	NA	NA	NA	1.83e-22	0.013	shingles	TRUE	reported	xxUXGh	textfile	2	TRUE
6	rs2763977	G	A	G	A	0.0918	0.887	0.1157	0.021	30.35	NA	FALSE	FALSE	FALSE	ebi-a-GCST010005	6	31786963	0.0769	134863	7979	0.2327	Membranous nephropathy || id:ebi-a-GCST010005	Membranous nephropathy	Membranous nephropathy || ||	TRUE	igd	NA	NA	NA	NA	NA	NA	NA	2.71e-08	0.021	shingles	TRUE	reported	xxUXGh	textfile	2	TRUE
7	rs28360997	G	A	G	A	0.0932	0.1481	0.1494	0.0169	78.14	NA	FALSE	FALSE	FALSE	ebi-a-GCST010005	6	31188654	0.0559	134863	7979	0.0952401	Membranous nephropathy || id:ebi-a-GCST010005	Membranous nephropathy	Membranous nephropathy || ||	TRUE	igd	NA	NA	NA	NA	NA	NA	NA	3.05e-19	0.0169	shingles	TRUE	reported	xxUXGh	textfile	2	TRUE
8	rs3095239	G	A	G	A	0.2068	0.5125	0.0727	0.0121	36.09	NA	FALSE	FALSE	FALSE	ebi-a-GCST010005	6	31126790	0.0417	134863	7979	6.92e-07	Membranous nephropathy || id:ebi-a-GCST010005	Membranous nephropathy	Membranous nephropathy || ||	TRUE	igd	NA	NA	NA	NA	NA	NA	NA	1.87e-09	0.0121	shingles	TRUE	reported	xxUXGh	textfile	2	TRUE
9	rs41316748	T	C	T	C	0.4857	0.957	-0.2161	0.0299	52.23	NA	FALSE	FALSE	FALSE	ebi-a-GCST010005	6	32136029	0.138	134863	7979	0.000430398	Membranous nephropathy || id:ebi-a-GCST010005	Membranous nephropathy	Membranous nephropathy || ||	TRUE	igd	TRUE	rs41316748	rs1802036	C	T	G	A	1.44e-12	0.0299	shingles	TRUE	reported	xxUXGh	textfile	2	TRUE
10	rs7047299	G	A	G	A	-0.0565	0.443	-0.0693	0.0123	31.74	NA	FALSE	FALSE	FALSE	ebi-a-GCST010005	9	21167465	0.042	134863	7979	0.1785	Membranous nephropathy || id:ebi-a-GCST010005	Membranous nephropathy	Membranous nephropathy || ||	TRUE	igd	NA	NA	NA	NA	NA	NA	NA	1.67e-08	0.0123	shingles	TRUE	reported	xxUXGh	textfile	2	TRUE
11	rs77599976	T	C	T	C	-0.0547	0.112	-0.1054	0.0187	31.76	NA	FALSE	FALSE	FALSE	ebi-a-GCST010005	6	30324079	0.0679	134863	7979	0.4205	Membranous nephropathy || id:ebi-a-GCST010005	Membranous nephropathy	Membranous nephropathy || ||	TRUE	igd	NA	NA	NA	NA	NA	NA	NA	1.33e-08	0.0187	shingles	TRUE	reported	xxUXGh	textfile	2	TRUE
12	rs9268557	T	C	T	C	0.1042	0.507	0.0947	0.0121	61.25	NA	FALSE	FALSE	FALSE	ebi-a-GCST010005	6	32389305	0.0418	134863	7979	0.01268	Membranous nephropathy || id:ebi-a-GCST010005	Membranous nephropathy	Membranous nephropathy || ||	TRUE	igd	NA	NA	NA	NA	NA	NA	NA	4.26e-15	0.0121	shingles	TRUE	reported	xxUXGh	textfile	2	TRUE
